# Supplementary material for: SMARCA4/2 loss inhibits chemotherapy-induced apoptosis by restricting IP3R3-mediated Ca2+ flux to mitochondria
Source: Nat Commun. 2021 Sep 13;12:5404. doi: 10.1038/s41467-021-25260-9 (PMC8438089; doi:10.1038/s41467-021-25260-9)
Supplement: Supplementary file 4 — Source Data [file 41467_2021_25260_MOESM4_ESM.xlsx]

## Sheet: Fig 1A
A4H/2H	A4H/2L	A4L/2H	A4L/2L
2.12238	7.25341	4.74083	6.12763
2.62405	1.79784	9.00277	4.24464
1.18063	1.2337	2.91302	5.9481
7.18199	2.06209	3.78283	7.18772
4.77763	2.48287	2.20931	4.54218
-0.123975	2.98811	5.7997	3.12523
2.40195	1.51168	8.20801	7.68819
-0.456922	7.11684	5.12464	4.74192
0.516871	1.14423	2.27064	2.26666
6.61266	5.64455	3.38835	3.75112
3.84644	5.74785	7.43294	7.07537
4.40968	1.55983	5.49025	2.83664
2.93802	1.60139	2.49613	5.84695
2.03594	1.83044	1.42843	6.99472
3.53669	3.68858	10.4649	5.06719
2.57462	8.28418	8.14482	6.7636
6.62714	1.08584	10.2485	10.6503
2.30532	5.70546	5.35116	10.8347
1.18194	1.48205	2.90606	8.8278
2.13512	1.48012	2.82301	4.97515
2.60131	2.35877	4.73094	4.20853
-0.157076	8.389	0.834701	3.9447
3.24481	-0.134762	8.84308	7.87437
4.15355	3.69216	5.70239	8.32231
1.77893	2.02743		8.59038
1.08481	1		6.77336
1.63022	9.13975		3.50108
5.07981	3.59619		8.36131
5.97474	3.83944		3.05066
1.64748	5.57231		6.73436
1.55954	8.20884		9.97688
3.83277	6.10255		5.75027
5.36469	5.7663		8.89907
5.87866	2.81224		8.1906
0.483812			8.99248
0.73822			6.60715
3.39302			6.31082
-0.820275			0.901552
1.38182			7.62001
2.76176			3.31857
0.526744			4.35237
6.8982			3.9919
3.69942			-0.92092
2.11705			11.0982
1.80717			3.99803
2.44127			3.66957
3.57492			8.05972
1.08631			4.8307
3.77792			8.67863
7.65177			4.2817
			6.97952
			4.95043
			5.39014

## Sheet: Fig 1B
A4H/2H	A4H/2L	A4L/2H	A4L/2L
7.48206	7.11684	10.2912	5.9481
-2.23812	1.60139	4.45163	7.18772
3.01883	1.83044	6.13261	4.54218
-0.374821	8.28418	5.70239	3.12523
2.40195	5.70546		7.68819
0.516871			4.74192
2.57462			2.83664
2.30532			10.8347
2.60131			8.8278
3.24481			3.9447
4.15355			8.36131
-0.820275			3.05066
2.76176			9.97688
4.55835			8.99248
			6.60715
			6.31082
			0.901552

## Sheet: Fig 1C
This figure is an illustration, no source data invovled

## Sheet: Fig 1D
Refer to supplementary Table 1, Ranking of genes by robust rank aggregation (RRA) scores in a CRISPR screen with OVCAR4 cells treated ± cisplatin (100 nM).

## Sheet: Fig 1E
Refer to Supplementary Figure 17, Uncropped scans for the immunoblots

## Sheet: Fig 1F
cell line/ condition	OVCAR4			OVCAR4 A4 KO			OVCAR4 A4 KO shA2 #1			OVCAR4 A4 KO shA2 #2			OVCAR4_Cis 3uM			OVCAR4 A4 KO_Cis 3uM			OVCAR4 A4 KO shA2 #1_Cis 3uM			OVCAR4 A4 KO shA2 #2_Cis 3uM			OVCAR4_Cis 6uM			OVCAR4 A4 KO_Cis 6uM			OVCAR4 A4 KO shA2 #1_Cis 6uM			OVCAR4 A4 KO shA2 #2_Cis 6uM
% AnnexinV+ PI- cells	12.4	14.35	15.49	14.38	16.82	15.75	15.47	14.34	13.29	13.24	15.99	18.02	46.95	46.93	43.18	22.85	20.74	24.92	23.27	24.73	25.72	22.58	24.92	29.17	73.86	75.97	79.2	37.11	38.7	38.69	35.19	34	33.3	33.16	35.24	37.59

## Sheet: Fig 1G
		ctrl					A4 KO PLKO					shA2 #1				shA2 #2
cisplatin
0 uM
3 uM
6 uM

## Sheet: Fig 1H
Refer to Supplementary Figure 17, Uncropped scans for the immunoblots

## Sheet: Fig 1I
cell line/ condition	H1703_Lv120			H1703_A2			H1703_A4			H1703_Lv120_Cis 2uM			H1703_A2_Cis			H1703_A4_Cis
% AnnexinV+ PI- cells	16.71	12.42	17.86	24.53	29.8	30.67	27.44	28.15	32.02	24.4	30.2	32.3	73.58	68.82	73.32	77.88	84.96	79.16

## Sheet: Fig 1J
	cisplatin		ctrl			A2				A4
	UT
	4 uM

[truncated: 116 more sheets: Fig 2A, Fig 2B, Fig 2C, Fig 2D, Fig 2E, Fig 2F, Fig 2G, Fig 2H, Fig 2I, Fig 2J, Fig 2K, Fig 2L, Fig 2M, Fig 2N, Fig 3A, Fig 3B, Fig 3C, Fig 3D, Fig 3E, Fig 3F …]
